# Supplementary material for: Unlocking the Sporicidal Potential of Ethanol: Induced Sporicidal Activity of Ethanol against Clostridium difficile and Bacillus Spores under Altered Physical and Chemical Conditions
Source: PLoS One. 2015 Jul 15;10(7):e0132805. doi: 10.1371/journal.pone.0132805 (PMC4503543; doi:10.1371/journal.pone.0132805)
Supplement: S1 File — Raw data and statistical analysis for Fig 1. (XLSX) [file pone.0132805.s001.xlsx]

## Sheet: 22C_altered_pH
Summary: pH effect on dormant spores
22˚C	C. difficile
	VA17								VA11							43593
pH					mean	st dev	st error					mean	st dev	st error					mean	st dev	st error
1.3	3.3	3.5	3.9	3.6	3.6	0.3	0.18		3.5	3.2	3.4	3.4	0.15	0.09		3.6	3.2	3	3.3	0.31	0.18
1.5	2.8	2.9	3.2	3	2.97	0.21	0.12		2.5	2.7	3.2	2.8	0.36	0.2		2.6	2.4	2.3	2.4	0.15	0.09
1.8	2	2.1	2.3	2.1	2.13	0.15	0.09		1.9	2	2	2	0.06	0.04		2	1.8	2	1.9	0.12	0.07
2	1.5	1.7	1.4	1.5	1.5	0.15	0.09		1.3	1.6	1.7	1.5	0.21	0.12		1.2	1.5	1.7	1.5	0.25	0.15
2.2	0.8	0.9	1.1	0.9	0.93	0.15	0.09		0.7	1	1	0.9	0.17	0.1		0.8	0.9	1.2	1	0.21	0.12
3	0.4	0.35	0.4	0.4	0.38	0.03	0.02		0.3	0.5	0.4	0.4	0.1	0.06		0	0.2	0.5	0.2	0.25	0.15
4	0.2	0.1	0.2	0.2	0.17	0.06	0.04		0	0	0.3	0.1	0.17	0.1		0.2	0	0.1	0.1	0.1	0.06
5	0	0	0		0	0	0.01		0	0	0	0	0	0		0.1	0	0.2	0.1	0.1	0.06
6	0	0	0	0	0	0	0.01		0	0	0	0	0	0		0.1	0	0	0.03	0.05	0.04
7	0	0	0	0	0	0	0.01		0	0	0	0	0	0		0.2	0	0.2	0.1	0.12	0.07
8	0	0	0	0	0	0	0.01		0	0	0	0	0	0		0	0	0	0	0	0
9	0	0	0	0	0	0	0.01		0	0	0	0	0	0		0	0	0	0	0	0
10	0.3	0.5	0.3	0.4	0.37	0.12	0.07		0.4	0.6	0.3	0.43	0.15	0.09		0.5	0.4	0.3	0.4	0.1	0.06
11	1.1	1.2	0.8	1	1.03	0.21	0.12		1.2	0.8	0.9	1	0.21	0.12		1	0.8	1.1	1	0.15	0.09
>11	2.7	3	3.2	3	2.97	0.25	0.15		2.3	2.4	3	2.6	0.38	0.22		2.5	2.4	3	2.6	0.32	0.19
T tests		P value
VA17 : VA11		0.72
VA17: 43593		0.63
VA11: 43593		0.92
no significant differences
	C. difficile mean (three strains pooled)
pH											mean	st dev	st error
1.3	3.3	3.5	3.9	3.6	3.5	3.2	3.4	3.6	3.2	3	3.4	0.26	0.08
1.5	2.8	2.9	3.2	3	2.5	2.7	3.2	2.6	2.4	2.3	2.8	0.31	0.1
1.8	2	2.1	2.3	2.1	1.9	2	2	2	1.8	2	2	0.13	0.04
2	1.5	1.7	1.4	1.5	1.3	1.6	1.7	1.2	1.5	1.7	1.5	0.17	0.05
2.2	0.8	0.9	1.1	0.9	0.7	1	1	0.8	0.9	1.2	0.9	0.15	0.05
3	0.4	0.35	0.4	0.4	0.3	0.5	0.4	0	0.2	0.5	0.3	0.15	0.05
4	0.2	0.1	0.2	0.2	0	0	0.3	0.2	0	0.1	0.13	0.1	0.03
5	0	0	0		0	0	0	0.1	0	0.2	0.03	0.07	0.02
6	0	0	0	0	0	0	0	0.1	0	0	0.01	0.03	0.01
7	0	0	0	0	0	0	0	0.2	0	0.2	0.04	0.08	0.025
8	0	0	0	0	0	0	0	0	0	0	0	0	0.005
9	0	0	0	0	0	0	0	0	0	0	0	0	0.005
10	0.3	0.5	0.3	0.4	0.4	0.6	0.3	0.5	0.4	0.3	0.4	0.1	0.03
11	1.1	1.2	0.8	1	1.2	0.8	0.9	1	0.8	1.1	0.99	0.16	0.05
>11	2.7	3	3.2	3	2.3	2.4	3	2.5	2.4	3	2.8	0.33	0.1
22˚C
	Bacillus thuringiensis								Bacillus subtilis
pH				mean	st dev	st error		pH				mean	st dev	st error
1.3	1	0.8	1.5	1.1	0.36	0.2		1.3	0.2	0.3	0.2	0.2	0.06	0.04
1.5	0.5	0.4	0.6	0.5	0.1	0.06		1.5	0.2	0.1	0.1	0.13	0.06	0.04
1.8	0.3	0.3	0.2	0.3	0.06	0.04		1.8	0	0.1	0.3	0.13	0.16	0.09
2	0	0.1	0.2	0.1	0.1	0.06		2	0.3	0	0	0.1	0.17	0.1
2.2	0.3	0	0	0.1	0.17	0.1		2.2	0	0.2	0.1	0.1	0.1	0.06
3	0	0	0	0	0	0.005		3	0.1	0.1	0	0.07	0.06	0.04
4	0	0	0	0	0	0.005		4	0	0	0	0	0	0.005
5	0.1	0	0	0.03	0.05	0.04		5	0	0	0	0	0	0.005
6	0.1	0.1	0	0.07	0.06	0.04		6	0.1	0.2	0.1	0.13	0.06	0.04
7	0.2	0	0.1	0.1	0.1	0.06		7	0.1	0.3	0.1	0.17	0.12	0.06
8	0.1	0.2	0	0.1	0.1	0.06		8	0.3	0.2	0	0.17	0.15	0.09
9	0	0.1	0	0.03	0.06	0.04		9	0	0	0	0	0	0.005
10	0.1	0.3	0.1	0.2	0.12	0.06		10	0	0.2	0.1	0.1	0.1	0.06
11	0.1	0.4	0.2	0.2	0.15	0.09		11	0	0.1	0.3	0.13	0.16	0.09
>11	0.6	0.8	1	0.8	0.2	0.11		>11	0.4	0.5	0.7	0.5	0.15	0.09
Three species comparison
	Clostridium difficile	Bacillus thuringiensis	Bacillus subtilis
1.3	3.4	1.1	0.2
1.5	2.8	0.5	0.1
1.8	2	0.3	0.1
2	1.5	0.1	0.1
2.2	0.9	0.1	0.1
3	0.3	0	0.07
4	0.1	0	0
5	0.03	0.03	0
6	0.01	0.07	0.1
7	0.04	0.1	0.17
8	0	0.1	0.17
9	0	0.03	0
10	0.4	0.17	0.1
11	1	0.2	0.15
>11	2.8	0.8	0.5
