# Supplementary material for: Unlocking the Sporicidal Potential of Ethanol: Induced Sporicidal Activity of Ethanol against Clostridium difficile and Bacillus Spores under Altered Physical and Chemical Conditions
Source: PLoS One. 2015 Jul 15;10(7):e0132805. doi: 10.1371/journal.pone.0132805 (PMC4503543; doi:10.1371/journal.pone.0132805)
Supplement: S2 File — Raw data and statistical analysis for Fig 2. (XLSX) [file pone.0132805.s002.xlsx]

## Sheet: Sheet1
C. difficile VA 17
5 minute dwell time, 22˚C
pH 1.5 with HCl					mean	st dev	st error
	1-propanol	2.6	2.8	2.9	2.8	0.15	0.09
	2-propanol	2.5	2.6	2.6	2.6	0.06	0.04
	ethanol	2.7	2.9	2.8	2.8	0.1	0.06
Summary for Fig. 2
	1-propanol	2.8
	2-propanol	2.6
	ethanol	2.8
