# Supplementary material for: Unlocking the Sporicidal Potential of Ethanol: Induced Sporicidal Activity of Ethanol against Clostridium difficile and Bacillus Spores under Altered Physical and Chemical Conditions
Source: PLoS One. 2015 Jul 15;10(7):e0132805. doi: 10.1371/journal.pone.0132805 (PMC4503543; doi:10.1371/journal.pone.0132805)
Supplement: S3 File — Raw data and statistical analysis for Fig 3. (XLSX) [file pone.0132805.s003.xlsx]

## Sheet: Sheet1
C. difficile VA 17
5 minute dwell time, 22˚C
70% ethanol, pH 1.5
					mean	st dev	st error
	hydrochloric acid	2.8	2.6	2.5	2.6	0.15	0.09
	sulfuric acid	2.8	2.5	2.9	2.7	0.21	0.12
	citric acid	2.5	2.7	2.5	2.6	0.11	0.06
	lactic acid	2.4	2.5	2.8	2.6	0.21	0.12
Summary for Fig. 3
	hydrochloric acid	2.6
	sulfuric acid	2.7
	citric acid	2.6
	lactic acid	2.6
