# Supplementary material for: Unlocking the Sporicidal Potential of Ethanol: Induced Sporicidal Activity of Ethanol against Clostridium difficile and Bacillus Spores under Altered Physical and Chemical Conditions
Source: PLoS One. 2015 Jul 15;10(7):e0132805. doi: 10.1371/journal.pone.0132805 (PMC4503543; doi:10.1371/journal.pone.0132805)
Supplement: S4 File — Raw data and statistical analysis for Fig 4. (XLSX) [file pone.0132805.s004.xlsx]

## Sheet: Raw data
Clostridium difficile
VA11	55˚C						VA17	55˚C
Time:	0	5	10	20	30	60	0	5	10	20	30	60
	0	0.2	0	0.3	0.3	0.9	0.1	0.3	0	0.2	0	1.2
	0.1	0.1	0.2	0.2	0.3	1.2	0.2	0.1	0	0.3	0.4	0.8
	0.2	0	0.2	0.2	0.1	1	0.3	0	0.1	0.1	0.3	1
mean	0.1	0.1	0.1	0.2	0.2	1	0.2	0.1	0.03	0.2	0.2	1
T test		P value
VA11: VA17		0.96
Clostridium difficile pooled mean
Time:	0	5	10	20	30	60
	0	0.2	0	0.3	0.3	0.9
	0.1	0.1	0.2	0.2	0.3	1.2
	0.2	0	0.2	0.2	0.1	1
	0.1	0.3	0	0.2	0	1.2
	0.2	0.1	0	0.3	0.4	0.8
	0.3	0	0.1	0.1	0.3	1
mean	0.15	0.11	0.08	0.22	0.23	1
st dev	0.1	0.1	0.1	0.08	0.15	0.16
st error	0.04	0.04	0.04	0.03	0.06	0.07
Bacillus thuringiensis			55˚C					Bacillus subtilis		55˚C
Time:	0	5	10	20	30	60		0	5	10	20	30	60
	0.1	0	0	0.2	0.1	0.2		0.1	0.3	0	0	0.2	0.1
	0.2	0	0	0.1	0.1	0.2		0.2	0.2	0	0	0.2	0.1
	0.1	0.1	0.2	0	0.1	0.3		0.2	0	0	0.1	0.1	0
mean	0.13	0.03	0.07	0.1	0.1	0.23		0.17	0.17	0	0.03	0.17	0.07
st dev	0.06	0.06	0.11	0.1	0	0.06		0.06	0.15	0	0.06	0.06	0.06
st error	0.04	0.04	0.07	0.07	0.01	0.04		0.04	0.09	0.01	0.04	0.04	0.04
Clostridium difficile
VA11	80˚C							VA17	80˚C
Time	0	5	10	20	30	60		0	5	10	20	30	60
	0.1	3.7	6	6	6	6		0.2	4	6	6	6	6
	0	3.8	6	6	6	6		0.3	4.4	6	6	6	6
	0	4.3	6	6	6	6		0.1	4.5	6	6	6	6
T test		P value
VA11: VA17		0.91
Clostridium difficile pooled mean				80˚C
	Time:	0	5	10	20	30	60
		0.1	3.7	6	6	6	6
		0	3.8	6	6	6	6
		0	4.3	6	6	6	6
		0.2	4	6	6	6	6
		0.3	4.4	6	6	6	6
		0.1	4.5	6	6	6	6
	mean	0.12	4.1	6	6	6	6
	st dev	0.12	0.33	0	0	0	0
	st error	0.04	0.12	0.04	0.04	0.04	0.04
Bacillus thuringiensis			80˚C					Bacillus subtilis		80˚C
Time:	0	5	10	20	30	60		0	5	10	20	30	60
	0	4	3.5	4.7	5	6		0	0	0.1	0.5	2.1	4.1
	0.1	4.1	4.4	4.3	4.7	5.6		0	0.3	0.8	1.5	3.1	4.3
	0.3	3.7	4.5	4.7	5.2	5.5		0.2	0.4	1.2	1.6	3	4.6
mean	0.13	3.9	4.1	4.6	5	5.7		0.07	0.23	0.7	1.2	2.7	4.3
st dev	0.15	0.21	0.55	0.23	0.25	0.26		0.12	0.21	0.56	0.61	0.55	0.25
st error	0.09	0.12	0.3	0.6	0.15	0.15		0.06	0.12	0.33	0.36	0.33	0.15

## Sheet: Summary for figure
Summary for Fig.4
	55˚C							80˚C
	0	5	10	20	30	60		0	5	10	20	30	60
Clostridium difficile	0.15	0.1	0.08	0.2	0.2	1	Clostridium difficile	0.04	4.1	6	6	6	6
Bacillus subtilis	0.2	0.2	0	0.03	0.2	0.07	Bacillus subtilis	0.07	0.2	0.7	1.2	2.7	4.3
Bacillus thuringiensis	0.1	0.03	0.007	0.1	0.1	0.2	Bacillus thuringiensis	0.1	3.9	4.1	4.6	5	5.7
