# Supplementary material for: Unlocking the Sporicidal Potential of Ethanol: Induced Sporicidal Activity of Ethanol against Clostridium difficile and Bacillus Spores under Altered Physical and Chemical Conditions
Source: PLoS One. 2015 Jul 15;10(7):e0132805. doi: 10.1371/journal.pone.0132805 (PMC4503543; doi:10.1371/journal.pone.0132805)
Supplement: S5 File — Raw data and statistical analysis for Fig 5. (XLSX) [file pone.0132805.s005.xlsx]

## Sheet: Sheet1
70% ethanol, pH1.5, 5 minutes
	Clostridium difficile														22˚C	55˚C	80˚C
22˚C					55˚C				80˚C					Clostridium difficile	2.7	3.9	6
	VA 11	VA17	43593		VA 11	VA17	43593		VA 11	VA17	43593			Bacillus thuringiensis	0.5	2.4	5.2
	2.5	2.8	2.6		3.9	4	4.5		6	6	6			Bacillus subtilis	0.13	1.1	2.7
	2.7	2.9	2.4		4.3	3.3	4.3		6	6	6
	3.2	3.2	2.3		4.1	2.8	4		6	6	6
		3
mean	2.8	3	2.4		4.1	3.4	4.3		6	6	6
pooled mean:		2.7		pooled mean:		3.9		pooled mean:	6
st dev		0.32		st dev		0.5		st dev	0
st error		0.1		st error		0.18		st error	0.01
	Bacillus thuringiensis
	22˚C					55˚C				80˚C
	0.5					2				5.8
	0.4					3				4.8
	0.6					2.3				5.1
mean	0.5				mean	2.4			mean	5.2
st dev	0.1				st dev	0.5			st dev	0.5
st error	0.06				st error	0.3			st error	0.3
	Bacillus subtilis
	22˚C					55˚C				80˚C
	0.2					1				2.7
	0.1					0.9				2
	0.1					1.4				3.5
mean	0.1				mean	1.1			mean	2.7
st dev	0.06				st dev	0.3			st dev	0.8
st error	0.04				st error	0.15			st error	0.44
