# Supplementary material for: Unlocking the Sporicidal Potential of Ethanol: Induced Sporicidal Activity of Ethanol against Clostridium difficile and Bacillus Spores under Altered Physical and Chemical Conditions
Source: PLoS One. 2015 Jul 15;10(7):e0132805. doi: 10.1371/journal.pone.0132805 (PMC4503543; doi:10.1371/journal.pone.0132805)
Supplement: S6 File — Raw data and statistical analysis for Fig 6. (XLSX) [file pone.0132805.s006.xlsx]

## Sheet: Formulation key
Formulation key					I= ionic strength
1	70% ethanol
2	70% ethanol pH 1.5
3	70% ethanol pH 2.0
4	70% ethanol pH 2.0, I=0.2
5	70% ethanol pH 2.5
6	70% ethanol pH 2.5, I=0.2
7	70% ethanol pH 2.5, I=0.5
8	70% ethanol pH 3.0
9	70% ethanol pH 3.0, I=0.2
10	70% ethanol pH 3.0, I=0.5
11	70% ethanol pH 3.0, I=0.8
12	water
13	70% ethanol pH 1.5, I=0.2
14	70% ethanol pH 3.0, I=1.0
15	70% ethanol pH1.5, I=1.0

## Sheet: Raw data
C. difficile spores strain VA17
Temperature: 22ᵒC																		Baseline
Time: 1 min		Trial	1	2	3	4	5	6	7	8	9	10	11	13	14	15		12
log10 reduction		1	0.2	1	0.7	0.5	0.5	0	0.5	0.3	0	0	0	0.7	0	1.2		6		0.7
		2	0	1.5	0	0.7	0	0	0	1	0.7	0	0	0.5	0	1.2		5.9
		3	0	1.2	0.2	0.5	0	0	0	0	0.7	0	0.2	0.9	0	1.2		6
mean			0.07	1.2	0.3	0.6	0.17	0	0.17	0.4	0.5	0	0.07	0.7	0	1.2		6
st dev			0.12	0.25	0.36	0.12	0.29	0	0.29	0.51	0.4	0	0.12	0.2	0	0
st error			0.07	0.15	0.21	0.07	0.17	0.01	0.17	0.3	0.24	0.01	0.07	0.11	0.01	0.01
Temperature: 22ᵒC
Time: 10 min		Trial	1	2	3	4	5	6	7	8	9	10	11	13	14	15		12
log10 reduction		1	0	2.5	2.7	3	0.4	2.4	3	0	0.4	0.2	2	4	3	4		6		3
		2	0	3	3.4	3	0	2.5	3	0	0	0	1	3	0	4		6.1
		3	0	4	4	3	0	3	3.8	0	0.5	0.3	3	3.7	0	4		5.9
mean			0	3.2	3.4	3	0.13	2.6	3.3	0	0.3	0.17	2	3.6	1	4		6
st dev			0	0.76	0.65	0	0.23	0.32	0.46	0	0.26	0.15	1	0.5	1.7	0
st error			0.01	0.4	0.38	0.01	0.15	0.19	0.27	0.01	0.15	0.09	0.6	0.3	1	0.01
Temperature: 42ᵒC																		Baseline
Time: 1 min		Trial	1	2	3	4	5	6	7	8	9	10	11	13	14	15		12
log10 reduction		1	0	2.4	2.7	2.4	2.7	1.7	2.3	0	2	1.5	2	2.3	2.5	3.3		6.2		3.8
		2	0	3.7	3.5	3	2.5	3.2	3.7	0	3	3	3	3	2.5	3.3		6
		3	0	3	3	3.5	3.5	3	3.2	0	3	2	2.7	3.2	3.3	3.3		5.9
mean			0	3	3.1	3	2.9	2.6	3.1	0	2.7	2.2	2.6	2.8	2.8	3.3		6
st dev			0	0.65	0.4	0.55	0.53	0.8	0.7	0	0.6	0.8	0.5	0.5	0.5	0
st error			0.01	0.38	0.24	0.32	0.3	0.48	0.42	0.01	0.34	0.45	0.3	0.28	0.27	0.01
Temperature: 42ᵒC																		Baseline
Time: 10 min		Trial	1	2	3	4	5	6	7	8	9	10	11	13	14	15		12
		1	0	4	3	3.4	3.2	3	3	2	3	3	2.5	4	3.7	4		5.9		2.4
		2	0	4	3.5	4	3.8	3.8	3.8	3	3	3.5	3.8	4	4	4		5.9
		3	0	4	4	4	4	4	3.5	1.7	4	4	3.7	4	3.7	4		6
mean			0	4	3.5	3.8	3.7	3.6	3.4	2.2	3.3	3.5	3.3	4	3.8	4		6
st dev			0	0	0.5	0.3	0.4	0.5	0.4	0.7	0.6	0.5	0.7	0	0.2	0
st error			0.01	0.01	0.29	0.2	0.25	0.31	0.25	0.4	0.34	0.29	0.42	0.01	0.1	0.01

## Sheet: Summary for figure
Summary for Fig. 6
	22, 1 min
	H2O	EtOH	EtOH pH1.5	EtOH pH1.5 *	EtOH pH1.5 ****	EtOH pH2.0	EtOH pH2.0 *	EtOH pH2.5	EtOH pH2.5 *	EtOH pH2.5 **	EtOH pH3.0	EtOH pH3.0 *	EtOH pH3.0 **	EtOH pH3.0 ***	EtOH pH3.0 ****
mean log reduction	0.01	0.07	1.2	0.7	1.2	0.3	0.6	0.2	0.01	0.2	0.4	0.5	0.01	0.1	0.01
st error	0.01	0.07	0.15	0.11	0.01	0.2	0.07	0.17	0.01	0.17	0.3	0.24	0.01	0.07	0.01
	42, 1 min
	H2O	EtOH	EtOH pH1.5	EtOH pH1.5 *	EtOH pH1.5 ****	EtOH pH2.0	EtOH pH2.0 *	EtOH pH2.5	EtOH pH2.5 *	EtOH pH2.5 **	EtOH pH3.0	EtOH pH3.0 *	EtOH pH3.0 **	EtOH pH3.0 ***	EtOH pH3.0 ****
mean	0.01	0.02	3.2	3.6	4	3.4	3	0.1	2.6	3.3	0.02	0.3	0.2	2	1
st error	0.01	0.01	0.4	0.3	0.01	0.4	0.01	0.15	0.19	0.27	0.01	0.15	0.09	0.6	1
	22, 10 min
	H2O	EtOH	EtOH pH1.5	EtOH pH1.5 *	EtOH pH1.5 ****	EtOH pH2.0	EtOH pH2.0 *	EtOH pH2.5	EtOH pH2.5 *	EtOH pH2.5 **	EtOH pH3.0	EtOH pH3.0 *	EtOH pH3.0 **	EtOH pH3.0 ***	EtOH pH3.0 ****
mean	0.01	0.02	3	2.8	3.3	3.1	2.9	2.9	2.6	3.1	0.02	2.7	2.2	2.6	2.8
st error	0.01	0.01	0.38	0.28	0.01	0.24	0.32	0.3	0.48	0.42	0.01	0.34	0.45	0.3	0.27
	42, 10 min
	H2O	EtOH	EtOH pH1.5	EtOH pH1.5 *	EtOH pH1.5 ****	EtOH pH2.0	EtOH pH2.0 *	EtOH pH2.5	EtOH pH2.5 *	EtOH pH2.5 **	EtOH pH3.0	EtOH pH3.0 *	EtOH pH3.0 **	EtOH pH3.0 ***	EtOH pH3.0 ****
mean	0.01	0.02	4	4	4	3.5	3.8	3.7	3.6	3.4	2.2	3.3	3.5	3.3	3.8
st error	0.01	0.01	0.01	0.01	0.01	0.29	0.2	0.25	0.31	0.25	0.4	0.34	0.29	0.42	0.1
