# Supplementary material for: Unlocking the Sporicidal Potential of Ethanol: Induced Sporicidal Activity of Ethanol against Clostridium difficile and Bacillus Spores under Altered Physical and Chemical Conditions
Source: PLoS One. 2015 Jul 15;10(7):e0132805. doi: 10.1371/journal.pone.0132805 (PMC4503543; doi:10.1371/journal.pone.0132805)
Supplement: S8 File — Raw data and statistical analysis for Fig 8. (XLSX) [file pone.0132805.s008.xlsx]

## Sheet: Sheet1
Pigskin summary
1	soap and water
2	ethanol-based hand sanitizer
3	10% bleach
4	70% ethanol, pH 2.0
5	70% ethanol, pH 1.5
6	70% ethanol, pH 1.3
7	70% ethanol, pH 2.0*
VA11				mean		VA17				mean
1	1.5	1.7	1.4	1.5		1	1.6	1.3	2	1.6
2	0.3	0.4	0.2	0.3		2	0.2	0.2	0.4	0.3
3	3	2.8	2.6	2.8		3	2.8	3.2	3	3
4	0.5	0.6	0.5	0.5		4	0.7	0.6	0.8	0.7
5	1	0.8	1.2	1		5	1.1	1.4	1	1.2
6	2	1.8	1.7	1.8		6	1.7	1.6	2	1.8
7	1.9	1.7	1.9	1.8		7	2.1	1.8	1.9	1.9
t test	p value
	0.73
C. difficile pooled
				VA11			VA17			mean	st dev	st error
	soap and water			1.5	1.7	1.4	1.6	1.3	2	1.6	0.25	0.1
	ethanol-based hand sanitizer			0.3	0.4	0.2	0.2	0.2	0.4	0.3	0.09	0.04
	10% bleach			3	2.8	2.6	2.8	3.2	3	2.9	0.21	0.09
	70% ethanol, pH 2.0			0.5	0.6	0.5	0.7	0.6	0.8	0.6	0.12	0.04
	70% ethanol, pH 1.5			1	0.8	1.2	1.1	1.4	1	1.1	0.2	0.09
	70% ethanol, pH 1.3			2	1.8	1.7	1.7	1.6	2	1.8	0.17	0.07
	70% ethanol, pH 2.0*			1.8	1.7	1.5	1.9	1.6	1.9	1.7	0.16	0.06
Summary for Fig.8
	Soap and water		1.6
	Ethanol-based hand sanitizer		0.3
	10% bleach		2.9
	70% ethanol, pH 2.0		0.6
	70% ethanol, pH 1.5		1.1
	70% ethanol, pH 1.3		1.8
	70% ethanol, pH 2.0*		1.7
